# Supplementary material for: Telomerase Activity in Melanoma: Impact on Cancer Cell Proliferation Kinetics, Tumor Progression, and Clinical Therapeutic Strategies—A Scoping Review
Source: Curr Oncol. 2026 Jan 27;33(2):74. doi: 10.3390/curroncol33020074 (PMC12939225; doi:10.3390/curroncol33020074)
Supplement: Supplementary file 1 [file curroncol-33-00074-s001.zip]

Archive with 1 entries (1 files):
- curroncol-4055580-supplementary.pdf
